# Supplementary material for: Inhibitive Mechanism of Loquat Flower Isolate on Tyrosinase Activity and Melanin Synthesis in Mouse Melanoma B16 Cells
Source: Biomolecules. 2024 Jul 24;14(8):895. doi: 10.3390/biom14080895 (PMC11352878; doi:10.3390/biom14080895)
Supplement: Supplementary file 1 [file biomolecules-14-00895-s001.zip]

Archive with 2 entries (2 files):
- biomolecules-3007758-original-images.zip
- biomolecules-3007758-supplementary.pdf
